# Supplementary material for: Discovery of Novel NMR-Based Biomarkers and Interpretable Machine Learning Models for Risk Prediction of Rheumatoid Arthritis
Source: Metabolites. 2026 Feb 25;16(3):153. doi: 10.3390/metabo16030153 (PMC13028240; doi:10.3390/metabo16030153)
Supplement: Supplementary file 1 [file metabolites-16-00153-s001.zip]

Archive with 1 entries (1 files):
- metabolites-4139628-supplementary.pdf
